# Supplementary material for: Colorectal Cancer Risk in Patients with Hemorrhoids: A 10-Year Population-Based Retrospective Cohort Study
Source: Int J Environ Res Public Health. 2021 Aug 16;18(16):8655. doi: 10.3390/ijerph18168655 (PMC8394877; doi:10.3390/ijerph18168655)
Supplement: Supplementary file 1 [file ijerph-18-08655-s001.zip]

Archive with 1 entries (1 files):
- ijerph-1244969-supplementary.pdf
